# Supplementary material for: Effects of Combined Repeated Sprint and Large-Sided Game Training on Physical Performance in Elite U20 Soccer Players: A Randomised Controlled Trial
Source: Sports (Basel). 2025 Nov 5;13(11):394. doi: 10.3390/sports13110394 (PMC12656217; doi:10.3390/sports13110394)
Supplement: Supplementary file 1 [file sports-13-00394-s001.zip]

Archive with 2 entries (2 files):
- Data.xlsx
- Tests of Homogeneity of Variances.pdf
