# Supplementary material for: Effects of Combined Repeated Sprint and Large-Sided Game Training on Physical Performance in Elite U20 Soccer Players: A Randomised Controlled Trial
Source: Sports (Basel). 2025 Nov 5;13(11):394. doi: 10.3390/sports13110394 (PMC12656217; doi:10.3390/sports13110394)
Supplement: Supplementary file 1 [file sports-13-00394-s001.zip › Data.xlsx]

## Sheet: Test
Pre-test Results
Exp G
	Nom et Premom	qge	height	weight	IMC	S4SF	body fat	5M	10m	30M	sj	cmj	Ag T With B	NMAT	Run 1	Run 2	Run 3	Run 4	Run 5	Run 6	average 6 sprints	TT	Best Time	FI=%speed decrement
	1	20	1.87	78.9	22.5628	41	12.056	1.07	1.99	4.5	20.4	29.42	4.92	9.1	8.23	7.23	7.43	8.19	7.17	8.08	7.72167	46.33	7.17	7.6941	GK not included in the analyses
	2	19	1.81	79.7	24.3277	39	11.75	1.05	1.87	4.32	27	29.22	4.72	9.32	7.81	7.15	8.19	8.09	6.9	7.18	7.55333	45.32	6.9	9.4686	GK not included in the analyses				GK
	3	19	1.87	74.3	21.2474	41	12.056	1.11	1.93	4.7	26.6	28.22	4.83	9.08	7.43	8.44	7.82	7.02	6.94	8.29	7.65667	45.94	6.94	10.3266					defenders
	4	19	1.85	75.1	21.943	39	11.75	1.15	2	4.48	24.2	28.12	5.13	9.56	8.04	7.15	8.32	7.14	6.91	8.03	7.59833	45.59	6.91	9.96141					Midfielders
	5	20	1.88	85.1	24.0776	39	11.75	1.16	2.02	4.08	25.2	26.42	4.92	10.09	7.68	8.16	8.02	8.29	7.27	7.99	7.90167	47.41	7.27	8.68867					forwards
	6	19	1.95	83.1	21.854	39	11.75	1.19	2.09	4.16	30.2	32.42	4.93	10.1	7.07	7.46	8.04	8.56	8.29	7.76	7.86333	47.18	7.07	11.2211
	7	20	1.83	72.6	21.6788	35	11.138	0.99	1.89	4.22	38.2	42.02	4.64	9.42	7.35	8.19	7.22	8.13	8.22	7.99	7.85	47.1	7.22	8.72576
	8	19	1.83	75.1	22.4253	51	13.586	0.96	1.79	4.42	24.8	30.22	5.54	10.18	7.34	7.59	7.99	8.19	7.9	8.15	7.86	47.16	7.34	7.08447
	9	20	1.83	78.1	23.3211	43	12.362	1.15	1.95	4.85	22.2	27.02	4.89	9.48	7.06	7.86	7.79	7.91	8.31	7.48	7.735	46.41	7.06	9.56091
	10	18	1.76	68.1	21.9848	37	11.444	1.01	1.89	4.97	26	27.62	4.24	9.36	7.24	8.03	7.96	8.12	7.27	6.95	7.595	45.57	6.95	9.28058
	11	20	1.81	70.9	21.6416	55	14.198	1.05	1.87	4.34	24.2	29.62	4.98	9.01	8.12	7.09	8.21	8.07	7.82	7.66	7.82833	46.97	7.09	10.4137
	12	19	1.9	80.1	22.1884	47	12.974	1.11	2.02	4.52	34.6	36.82	4.34	9.98	8.14	7.03	7.1	7.99	8.06	7.42	7.62333	45.74	7.03	8.44002
	13	20	1.71	70.6	24.1442	39	11.75	1.21	1.81	4.03	27.2	29.82	4.48	10.16	7.56	7.77	7.28	7.12	7.66	7.48	7.47833	44.87	7.12	5.03277
	14	19	1.73	74.1	24.7586	47	12.974	1.13	1.79	4.06	28.2	31.02	4.83	10.02	7.76	8.14	7.27	8.32	7.79	8.03	7.885	47.31	7.27	8.45942
	15	19	1.77	76.1	24.2906	37	11.444	1.15	1.99	4.38	25.2	29.02	4.89	9.56	8.17	6.95	8.09	7.19	7.46	8.19	7.675	46.05	6.95	10.4317
	16	20	1.82	74.1	22.3705	39	11.75	1.09	1.79	4.22	22.6	27.02	4.24	9.9	7.28	7.98	8.23	7.03	8.36	8.19	7.845	47.07	7.03	11.5932
	17	18	1.76	65.6	21.1777	41	12.056	1.09	1.97	4.03	23.6	25.22	5.54	10.32	7.98	7.31	8.08	7.69	8.34	7.99	7.89833	47.39	7.31	8.04834
	18	19	1.74	70.3	23.2197	39	11.75	1.12	1.83	4.18	26	31.62	5.28	10.48	7.07	7.91	8.32	8.22	7.99	8.16	7.945	47.67	7.07	12.3762
Cnt Gp	Nom et Premom	qge	height	weight	IMC	S4SF	body fat	5M	10m	30M	sj	cmj	Ag T With B	NMAT	Run 1	Run 2	Run 3	Run 4	Run 5	Run 6	average 6 sprints	TT	Best Time	FI=%speed decrement
	1	18	1.88	80.9	22.8893	37	11.444	1.13	1.99	4.52	25.4	28.82	4.98	9.32	7.28	8.01	7.66	8.16	8.53	8.42	8.01	48.06	7.28	10.0275	GK not included in the analyses
	2	19	1.89	78.1	21.8639	43	12.362	0.99	1.9	4.31	26.4	29.42	5.21	9.14	7.06	7.77	7.15	7.99	8.16	6.98	7.51833	45.11	6.98	7.71251	GK not included in the analyses
	3	19	1.79	74.7	23.3139	39	11.75	1.13	1.99	4.03	25.6	31.12	5.09	9.12	8.15	7.31	7.96	7.91	8.17	7.89	7.89833	47.39	7.31	8.04834
	4	19	1.87	81.9	23.4207	43	12.362	1.11	2.05	4.7	37	39.02	5.01	9.56	6.89	8.03	7.9	7.13	7.16	7.98	7.515	45.09	6.89	9.07112
	5	19	1.83	81.5	24.3363	39	11.75	1.15	1.91	4.48	25.6	27.82	4.89	8.88	7.6	7.11	7	8.03	8.49	8.2	7.73833	46.43	7	10.5476
	6	19	1.85	82.3	24.0467	41	12.056	1.13	1.79	4.38	27.28	28.92	4.93	9.11	7.99	7.22	6.99	7.26	7.18	8.23	7.47833	44.87	6.99	6.98617
	7	18	1.8	76.1	23.4877	39	11.75	1.09	2.03	4.12	22.2	24.02	4.57	9.32	7.56	8.13	6.89	7.49	8.27	7.44	7.63	45.78	6.89	10.7402
	8	20	1.79	78.7	24.5623	41	12.056	1.09	1.78	4.86	21	24.62	5.23	8.56	7.1	7.05	7.74	7.56	7.01	7.79	7.375	44.25	7.01	5.20685
	9	19	1.72	74.7	25.2501	45	12.668	1.05	1.81	4.02	27.2	31.62	4.73	9.12	7.04	7.48	7.22	7.91	7.76	8.33	7.62333	45.74	7.04	8.28598
	10	19	1.81	70.1	21.3974	39	11.75	1.11	1.93	4.42	26.4	29.82	4.93	10.01	7.89	7.01	8	8.32	8.13	7.37	7.78667	46.72	7.01	11.0794
	11	19	1.69	80.4	28.1503	31	10.526	1.19	1.77	4.36	34.6	36.82	4.1	10.1	7.01	7.55	7.23	8.01	8.12	7.88	7.63333	45.8	7.01	8.89206
	12	18	1.85	78.4	22.9072	39	11.75	1	1.85	4.7	28.6	30.42	4.79	9.98	8.09	7.7	7.35	7.03	8.22	8.08	7.745	46.47	7.03	10.1707

## Sheet: Retest
5M	10 M	30M	Ag T With B	NMAT	sj	cmj	Run 1	Run 2	Run 3	Run 4	Run 5	Run 6	average 6 sprints	TT	Best Time	FI=%speed decrement
1.03	1.85	4.01	4.7	9	22.86	34	7.49	7.17	8.04	7.38	7.32	8.11	7.585	45.51	7.17	5.78801	GK not included in the analyses
1	1.74	4.07	4.65	9.2	29.66	33	7.11	7.07	7.18	7.21	6.88	7.7	7.19167	43.15	6.88	4.53004	GK not included in the analyses
1.08	1.88	4.1	4.55	9	29.46	32.4	7.14	7.11	8.1	7.36	7.01	8.02	7.45667	44.74	7.01	6.37185
1.12	1.77	4.36	4.85	9.4	26.36	31.9	8.05	8.11	7.52	7.77	7.55	7.48	7.74667	46.48	7.48	3.56506
1.01	1.82	4.22	5.07	9.34	27.26	31	7.13	7.43	7.22	7.8	7.08	7.6	7.37667	44.26	7.08	4.19021			GK
1.11	1.99	4.38	5.31	10	28.06	34.9	7.22	8.01	7.17	7.8	8.08	7.11	7.565	45.39	7.11	6.39944			defenders
1.05	1.73	4.28	4.73	9.56	40.06	43.8	8.09	7.66	8.12	7.65	7.17	7.22	7.65167	45.91	7.17	6.71781			Midfielders
0.95	1.75	3.98	4.8	9.2	28.26	32.4	8.1	7.56	7.88	7.49	7.56	7.25	7.64	45.84	7.25	5.37931			forwards
1.1	1.8	4.28	4.11	9.5	26.26	33.6	7.57	7.32	7.44	7.64	7.05	6.98	7.33333	44	6.98	5.06208
0.97	1.77	4.14	4.71	9.26	27.26	28.6	7.15	7.21	8.15	7.21	8.09	7.15	7.49333	44.96	7.15	4.80186
1	1.88	3.96	4.17	9.06	27.46	34	8.02	7.03	7.08	7.01	7.15	7.99	7.38	44.28	7.01	5.27817
1.05	1.85	4.04	4.33	9.2	34.06	35.4	7.92	7.09	7.36	7.05	7.91	8.02	7.55833	45.35	7.05	7.2104
1.1	1.99	4.34	4.77	9.4	28.86	34.6	7.07	7.71	7.44	7.19	7.64	7.51	7.42667	44.56	7.07	5.04479
1.09	1.79	4.39	4.69	9.15	28.06	31.4	8.11	7.28	8.02	7.11	7.48	7.27	7.545	45.27	7.11	6.11814
1.04	1.83	4.24	4.11	9.42	26.66	35.4	7.15	6.81	7.42	7.18	7.44	7.11	7.185	43.11	6.81	5.50661
1.05	1.86	4.56	5.31	9.17	32.46	34	7	7.72	7.19	7.16	7.03	8.02	7.35333	44.12	7	5.04762
1.03	1.99	4.54	4.73	10.1	25.66	28.6	7.62	6.81	7.58	7.28	7.4	7.38	7.345	44.07	6.81	7.85609
1.01	1.96	4.36	5.04	9.49	33.26	35.2	7.88	7.55	7.74	7.67	7.66	7.19	7.615	45.69	7.19	5.91099
5M	10 M	30M	Ag T With B	NMAT	sj	cmj	Run 1	Run 2	Run 3	Run 4	Run 5	Run 6	average 6 sprints	TT	Best Time	FI=%speed decrement
1.07	2.03	5	4.77	9.19	27.86	31.2	8.08	7.49	8.09	7.44	7.84	7.24	7.69667	46.18	7.24	6.30755	GK not included in the analyses
0.95	2	4.91	4.85	9.14	29.06	33.2	7.99	8.13	7.01	7.12	8.17	7.02	7.57333	45.44	7.01	8.03614	GK not included in the analyses
0.97	1.76	3.98	4.47	9.3	29.86	32.8	7.85	7.27	7.87	7.61	7.96	8.02	7.76333	46.58	7.27	6.78588
1.1	1.76	3.97	4.78	9.11	32.66	36.6	8.19	7.49	8.02	7.02	7.11	6.85	7.44667	44.68	6.85	8.71046
1.07	1.86	4.2	5.02	9.97	26.86	30	7.36	7.07	8.2	7.38	8.11	8.16	7.71333	46.28	7.07	9.09948
1.06	1.97	4.54	4.78	9.64	26.46	33.4	8.66	7.21	6.91	8.12	7.21	7.05	7.52667	45.16	6.91	8.92426
1.08	1.76	4.07	4.78	9.08	24.26	35.4	7.43	8.1	6.99	6.85	6.89	7.11	7.22833	43.37	6.85	5.52311
1.04	1.94	4.28	4.48	9.7	28.26	32.4	8.13	7.01	7.66	8.2	7.05	7.07	7.52	45.12	7.01	7.27532
1.08	1.96	4.42	5.3	9.12	29.86	33	7.23	7.39	7.95	7.32	7.74	7.01	7.44	44.64	7.01	6.13409
1.11	1.97	4.3	4.66	10.21	34.66	34.8	8.32	7.29	8.14	7.22	8.35	7.17	7.74833	46.49	7.17	8.06602
1.19	2	4.56	4.92	9.82	23.66	33.6	7.92	8.01	7.11	8.08	7.09	6.97	7.53	45.18	6.97	8.03443
1.01	1.84	4.54	4.27	10.19	30.2	32.8	7.05	7.69	8.01	7.41	8.14	7.05	7.55833	45.35	7.05	7.2104
